# Supplementary material for: Cell- and Fluid-Sampling Microneedle Patches for Monitoring Tissue-Resident Immunity
Source: Sci Transl Med. Author manuscript; Available in PMC 2025 Apr 5. (PMC11972007; doi:10.1126/scitranslmed.aar2227)
Supplement: Table S1 — Primary data. [file NIHMS2066080-supplement-Table_S1.xlsx]

## Sheet: 1F
	Thickness of Alginate Layer (um)
	Mean	STD
Dry	7.87	0.38
Swollen	24.45	1.32

## Sheet: 2D
		%Tetramer+ of CD8+
Sampling Microneedles	w/o immunization	0	0	0	0	0	0	0
	w/ immunization	29.71	38.46	50.13	62.86	64.46	66.31	71.35
Blood	w/o immunization	0.53	0.53	0.27	0.53	1.06	0.53
	w/ immunization	25.73	28.12	47.48	53.05	56.5	56.23	70.82	76.66	77.98

## Sheet: 2E
	OVA-specific IgG titer (log10)
	Mean	STD
Interstitial Fluid	5.57	0.36
Serum	6.91	0.23

## Sheet: 3B
	# Live cells (10^3)
12hr 'Mantoux'	0.49	0.81	0.89	0.65	0.08	0.57	0.4	0.16
12hr	0.57	0.49	0.32	0.08	0.16	0.32	0.4
24hr	4.45	4.21	4.45	2.19	1.13	0.4	0.65	1.3
48hr	0.08	9.39	12.47	16.44	16.76	20.65	35.87

## Sheet: 3C
	#CD8+ (10^3)
12hr 'Mantoux'	0.08	0.44	0.04	0.2	0.02	0.04	0.4	0.08
12hr	0.2	0.04	0.04	0.02	0.04	0.08	0.08
24hr	0.99	1.39	1.58	1.27	0.51	0.28	0.59	0.79
48hr	4.59	6.42	6.73	6.57	10.14	15.52	0.01

## Sheet: 3D
	#OVA-specific CD8+ (x10^3)
12hr Mantoux	0.024	0.021	0.022	0.026	0.074	0.091	0.106	0.138
12hr	0.132	0.124	0.135	0.071	0.076	0.001	0.018
24hr	0.212	0.241	0.344	0.326	0.403	0.456	0.712	1.05
48hr	0	0.309	0.594	0.782	0.885	0.965	1.088

## Sheet: 3E
	%OVA-specific of CD8+
12hr 'Mantoux'	11.72	18.98	20.16	24.84	26.72	27.89	32.34	47.34
12hr	48.28	51.8	52.73	68.67	66.56	75.94	90
24hr	28.13	33.05	44.06	43.36	44.53	55.55	61.88	64.68
48hr	4.45	4.92	7.03	8.91	10.55	14.77	16.17

## Sheet: 3F
	#OVA-specific TRMs
12hr 'Mantoux'	1	5	15	8	22	40	73	76
12hr	6	22	31	33	50	56	67
24hr	60	73	71	81	94	152	254	394
48hr	6	27	51	45	19	29	66

## Sheet: 3G
	%TRM of OVA-specific
12hr 'Mantoux'	0.2	25.1	40.16	43.98	55.02	66.67	75.3	83.3
12hr	13.25	36.75	44.38	52.01	56.63	66.87	74.1
24hr	7.23	13.25	19.08	23.29	27.91	47.79	48.19	59.64
48hr	0.8	1.81	3.01	5.02	6.22	5.82	6.63

## Sheet: 4B
	#Live cells (x10^3)
no OVA	0.72	0.74	0.64	0.23	0.49	0.68	0.68	2.3
2ug OVA	1.52	1.26	1.32	1.75	2.1	4.2	5.62	6.15	6.87	8.52	9.05

[truncated: 24 more sheets: 4C, 4D, 4E, 4G, 4H, 4I, 4J, 5E, 5H, 5I, 6B, 6C, 6D, 7B, 7C, 7D, 7F, 7G, 7H, 7J …]
